# Supplementary material for: Neotropical mammal diversity and the Great American Biotic Interchange: spatial and temporal variation in South America's fossil record
Source: Front Genet. 2015 Jan 5;5:451. doi: 10.3389/fgene.2014.00451 (PMC4283609; doi:10.3389/fgene.2014.00451)
Supplement: Supplementary file 1 [file Table1.XLSX]

## Sheet: Sheet1
Supplementary Table 1. Matrix used to calculate de Bray-Curtis dissimilarity index among the different assemblages analyzed; 0 = absent, 1 = present.
Assemblage
	Abothrodon	Acrecebus	Amahuacatherium	Anadasypus	Asterostemma	Cardiatherium	Cullinia	Didelphis	Eumegamys	Gyriabrus	Gyrinodon	Hapalops	Kraglievichia	Lutreolina	Mesenodon	Mesotoxodon	Minitoxodon	Neoepiblema	Neoglyptatelus	Neotoxodon	Neotrigodon	Noctilio	Octodontobradys	Palaeotoxodon	Paraglyptodon	Paratrigodon	Phoberomys	Planops	Plesiotoxodon	Pliomorphus	Plohophorus	Potamarchus	Proterotherium	Protomegalonyx	Pseudoprepotherium	Purperia	Ranculcus	Scirrotherium	Scleromys	Simplimus	Solimoea	Stenodon	Stirtonia	Surameryx	Sylvochoerus	Telicomys	Tetrastylus	Toxodontherium	Trigodon
Acre	1	1	1	1	1	1	1	1	1	1	1	1	1	1	1	1	1	1	1	1	1	1	1	1	1	1	1	1	1	1	1	1	1	1	1	1	1	1	1	1	1	1	1	1	1	1	1	1	1
Andalhuala	0	0	0	0	0	0	0	0	0	0	0	0	0	1	0	0	0	0	0	0	0	0	0	0	0	0	0	0	0	0	0	0	0	0	0	0	0	0	0	0	0	0	0	0	0	0	1	1	0
Cerro Azul	0	0	0	0	0	0	0	0	0	0	0	0	0	1	0	0	0	0	0	0	0	0	0	0	0	0	0	0	0	0	1	0	0	0	0	0	0	0	0	0	0	0	0	0	0	0	1	0	0
Chiquimil	0	0	0	0	0	0	0	0	0	1	0	0	0	0	0	0	0	0	0	0	0	0	0	0	0	0	0	0	0	0	0	1	0	0	0	0	0	0	0	0	0	0	0	0	0	0	1	1	0
Collon Cura	0	0	0	0	0	0	0	0	0	0	0	0	0	0	0	0	0	0	0	0	0	0	0	0	0	0	0	1	0	0	0	0	0	0	0	0	0	0	0	0	0	0	0	0	0	0	0	0	0
Fitzcarrald	0	0	0	0	0	0	0	0	0	0	0	0	0	0	0	0	0	1	1	0	0	0	0	0	0	0	0	0	0	0	0	1	0	0	0	0	0	0	0	0	0	0	0	0	0	0	0	0	0
Inchasi	0	0	0	0	0	0	0	0	0	0	0	0	0	0	0	0	0	0	0	0	0	0	0	0	1	0	0	0	0	0	1	0	0	0	0	0	0	0	0	0	0	0	0	0	0	0	0	0	0
La Venta	0	0	0	1	0	0	0	0	0	0	0	0	0	0	0	0	0	0	1	0	0	1	0	0	0	0	0	0	0	0	0	0	0	0	1	0	0	1	0	0	0	0	1	0	0	0	0	0	0
Mesopotamian	0	0	0	0	0	1	1	0	1	1	0	0	1	0	0	0	0	1	0	0	0	0	0	1	0	0	1	0	0	1	1	1	1	1	0	0	1	1	0	0	0	0	0	0	0	0	1	1	0
Monte Hermoso	0	0	0	0	0	0	0	0	0	0	0	0	0	1	0	0	0	0	0	0	0	0	0	0	0	0	0	0	0	0	1	0	0	0	0	0	0	0	0	0	0	0	0	0	0	1	0	0	1
Quebrada Honda	0	0	0	0	0	0	0	0	0	0	0	1	0	0	0	0	0	0	0	0	0	0	0	0	0	1	0	0	0	0	0	0	0	0	0	0	0	0	0	0	0	0	0	0	0	0	0	0	0
Uquia Lower	0	0	0	0	0	0	0	0	0	0	0	0	0	0	0	0	0	0	0	0	0	0	0	0	1	0	0	0	0	0	0	0	0	0	0	0	0	0	0	0	0	0	0	0	0	0	0	0	0
Uquia Middle	0	0	0	0	0	0	0	0	0	0	0	0	0	0	0	0	0	0	0	0	0	0	0	0	1	0	0	0	0	0	0	0	0	0	0	0	0	0	0	0	0	0	0	0	0	0	0	0	0
Urumaco	0	0	0	0	0	1	0	0	1	0	1	0	0	0	0	0	0	0	0	0	0	0	0	0	0	0	1	0	0	0	0	1	0	0	0	0	0	0	0	0	0	0	0	0	0	0	1	0	0
[truncated: 267 more columns]
